# Supplementary material for: Limited Knowledge of Toxoplasmosis-Specific Preventive Behaviors in Pregnant Women: A Survey Study in Northern Italy
Source: Int J Environ Res Public Health. 2025 Mar 28;22(4):517. doi: 10.3390/ijerph22040517 (PMC12027400; doi:10.3390/ijerph22040517)
Supplement: Supplementary file 1 [file ijerph-22-00517-s001.zip]

Archive with 1 entries (1 files):
- ijerph-3409557-supplementary.pdf
